# Supplementary material for: Systematic Ancient DNA Species Identification Fails to Find Late Holocene Domesticated Cattle in Southern Africa
Source: Biology (Basel). 2020 Sep 30;9(10):316. doi: 10.3390/biology9100316 (PMC7600501; doi:10.3390/biology9100316)
Supplement: Supplementary file 1 [file biology-09-00316-s001.zip]

Archive with 2 entries (2 files):
- biology-912270-supplementary-figs.docx
- biology-912270-supplementary-table.xlsx
