# Supplementary material for: Systematic Ancient DNA Species Identification Fails to Find Late Holocene Domesticated Cattle in Southern Africa
Source: Biology (Basel). 2020 Sep 30;9(10):316. doi: 10.3390/biology9100316 (PMC7600501; doi:10.3390/biology9100316)
Supplement: Supplementary file 1 [file biology-09-00316-s001.zip › biology-912270-supplementary-table.xlsx]

## Sheet: Sheet1
		Potential Species										Determined species	Percent mitogenome coverage	Mean coverage	MapDamage score
Sample_ID	Total reads	Cattle		Buffalo		Eland		Gemsbok		Blue Antelope
		reads mapped	post-duplicate removal	reads mapped	post-duplicate removal	reads mapped	post-duplicate removal	reads mapped	post-duplicate removal	reads mapped	post-duplicate removal
DK1_62	1807372	646	57	311	35	381200	20809	506	38	296	36	Eland	0.996	129.9	0.375
DK1_64	12822959	4650	472	2083	186	4530763	24299	1730	97	2132	83	Eland	0.995	172.1	0.25
DK1_66	2655788	827	43	343	16	677424	16998	974	21	1041	31	Eland	0.983	98.3	0.125
DK1_67	7158384	2928	118	343	185	2069066	778	95	70	29	13	Eland	0.912	4.2	0.266667
DK1_68	1984879	1433	242	517	174	704880	27740	892	175	629	130	Eland	0.993	191.5	0.179
BNK1_01	8420042	134	123	35340	3974	793	612	67	66	28	15	Buffalo	0.99	19.6	0.24516
BNK1_04	8489195	386	139	123576	1582	569	457	59	58	345	27	Buffalo	0.99	9.2	0.20652
BNK1_05	3385889	456	69	735451	787	2379	424	4649	2525	95	55	Buffalo	0.866	3.1	0.23164
BNK1_06	12518445	2381	334	7922	213	5146167	14318	919	197	652	30	Eland	0.996	103	0.19047
DFM_07	7828603	8371	256	1689	339	3677	1868	1860517	18359	52994	720	Gemsbok	0.94	131.5	0.27835
KBA_20	707369	605	22	19	18	161874	4304	214	29	3	3	Eland	0.989	25	0.166667
KBB_22	9994840	2281	214	1658648	18261	3323	799	66	63	152	29	Buffalo	0.997	137.4	0.333333
KBB_25	304794	45	43	0	0	8864	1632	0	0	2	1	Eland	0.972	10.3	0
